# Supplementary material for: Evolution of the Antisense Overlap between Genes for Thyroid Hormone Receptor and Rev-erbα and Characterization of an Exonic G-Rich Element That Regulates Splicing of TRα2 mRNA
Source: PLoS One. 2015 Sep 14;10(9):e0137893. doi: 10.1371/journal.pone.0137893 (PMC4569393; doi:10.1371/journal.pone.0137893)
Supplement: S1 Table — (XLS) [file pone.0137893.s009.xls]

## Sheet: Platypus genome seq
Number	Description	Sequence	Primer binding sites (5' end)	Sequence	Description
22-81F	AB	ACGTTTACACGCCTGGTCTC	794	platypus genome	KR028100
22-82R		ACTCCCCTCACCAGGAACTT	1279	platypus genome	KR028100
22-83F	BC	AAGTTCCTGGTGAGGGGAGT	1260	platypus genome	KR028100
22-84R		TCGGTGTCATCCAGATTGAA	2418	platypus genome	KR028100
22-63F	CA'	CCAAACCCCATCATTAGCAC	4883	platypus genome	KR028100
22-67R		GCAAGTCGCTATCTGCCTTC	2382	platypus genome	KR028100
22-38F	A'D	CTGTTCAACGTGAAGGAGCA	6661	platypus genome	KR028100
22-50R		GCCCACGTTGACAATCAGTA	5420	platypus genome	KR028100
22-51F	A'D sequencing	CATGTTCGACTTCAGCGAGA	6564	platypus genome	KR028100
22-52F	A'D sequencing	CCACCTTTCCTCCTTCTCCT	6301	platypus genome	KR028100
22-59R	A'D sequencing	CATTCCGAGAAGCTCCTGTC	6118	platypus genome	KR028100
22-60R	A'D sequencing	AGTTATTTCCCTCCCCAAGC	5862	platypus genome	KR028100
22-69R	CA' sequencing	CTCACCCTCTCCCAGGAGGT	4808	platypus genome	KR028100
22-77F	CA' sequencing	AAGATCGAGAAGTGCCAGGA	3020	platypus genome	KR028100
22-78R	CA' sequencing	GAAAAGCATCCTCAGCCAAG	4378	platypus genome	KR028100
22-80R	CA' sequencing	CGGAGCGGGTTAGTTAAGTG	4253	platypus genome	KR028100
22-86R	CA' sequencing	GCTGACGTCCAGTGTGAGAG	4014	platypus genome	KR028100
22-87F	CA' sequencing	CTGCACATGAAGGTGGAGTG	3167	platypus genome	KR028100
23-03F	Rev-erba exon 5	CAACAACCAGCTCAACAACC	1113	Rev-erba mRNA	KR020833
23-06R	Rev-erba exon 5	GTTTCCATTGCCCTGGTG	1614	Rev-erba mRNA	KR020833

## Sheet: 3'RACE
Primer #	Description	Figures	Position	Sequence	Primer Sequence
125R	3'RACE (IDT)	3,S7	poly(A) tail		GGC CAC GCG TCG ACT AGT ACT TTT TTT TTT TTT TTT TV
126R	3'RACE (IDT)	3,S7	primer binding site		GGC CAC GCG TCG ACT AGT AC
	Platypus Rev-erba 3'RACE
1639F	Platy Reva x8 (Primer B)	S7	6118-6099	KR028100	CAT TCC GAG AAG CTC CTG TC
1640F	Platy Reva x8 (Primer A)	S7	6267-6249	KR028100	GCA TGG AGA ACA TGG CAT C
1643F	PlatyReva downstream PAS (Primer C)	S7	6001-5982	KR028100	ATA TTC CAC GGA AGG GAC GA
1644F	PlatyReva downstream PAS Primer D)	S7	5975-5956	KR028100	GGA CAT CGG AGC CTT CTT GT
	Rat Rev-erba 3'RACE
1495F	Rat Rev-erba mRNA	3	1967-1985	NM_001113422	TCA CCA AAC TGC TGC TCA A

## Sheet: qPCR
Primer #	Description	Sequence	Comment
	TRa1 mRNA
936F	TRa1 exon 8	CCT GGA TGA TAC GGA AGT GG
937R	TRa1 exon 9	TCC TCA AAG ACC TCC AGG AA	936F/937R yield 150 bp product specific for exon 8/9 in TRa1 mRNA
	TRa2 mRNA
900F	TRa2 exon 9A	TGT GTG TGG ACA AGA TCG AG
1467R	TRa2 exon 10	TCG AAC TCT GCA CTT CTC TCT C	900F/1467R yield product specific for exon 9A/10 in TRa2 mRNA
	Control (host cell RNA)
891F	beta-actin	GAT CTG GCA CCA CAC CTT CT
892R	beta-actin	GGG GTG TTG AAG GTC TCA AA	891(b)F/892 yield product specific for beta-actin

## Sheet: Plasmids Constructions
Primer#	Plasmid #	Plasmid Name/Description
		pa2(DBS) Chimera Series (Fig 2)
423F	351	(pa2(chicken-rat)	GCT GCT GCA TGG AGA TCA TGT C
480R	351	(pa2(chicken-rat)	AGA CCT GAG GCC CTA CAC CTC CTG GTC CTC
22-92	693	pa2(opossum-rat)	GCG GAA GCT TCT CCA GGC TGT GCT GCT CAT GTC TTC AGA CCG CTC GGG CCT GCT
22-93	693	pa2(opossum-rat)	GCG GCC TGA GGG GCT TAG ACT TCC TGA T
22-94	694	pa2(platypus-rat)	GCG GAA GCT TCT GCA GGC TGT GCT CCT CAT GTC TTC AGA TCG CTC GGG CCT CCT
22-95	694	pa2(platypus-rat)	GCG GCC TGA GGC CTT AGA CTT CCT GGT CC
1598R	725	rat(3G)	GGC ACT CCA CCT TCA TGT GGA GGA
1599F	725	rat(3G)	GAA GGT GGA GTG CCC CAC CGA ACT C
134F	725	rat(3G) upstream primer	AAT GGT TCG CTG ACC ATT TC
1467R	725	rat(3G) downstream primer	TCG AAC TCT GCA CTT CTC TCT C
		pCMV-Reva Series (Fig 3)
1541F	670	pCMV-Reva (minor pA)	GGA ATA TTT GCT AAC AAT ATA AAT AAG ATT CTG GT
1542R	670	pCMV-Reva (minor pA)	GTT AGC AAA TAT TCC AAG ATG AGC CTG
1539F	668	pCMV-Reva (major pA)	GAA CTC TTG GCT TTG AGA CAG GAA CAG AAC A
1540R	668	pCMV-Reva (major pA)	CAA AGC CAA GAG TTC ACA GCT GAG CTG GCT
1574F	690	pCMV-Reva (major pA+GU)	CTT CTA TCA TCT GCT CTC GTT TGG GGA AT
1575R	690	pCMV-Reva (major pA+GU)	AGC AGA TGA TAG AAG CCA GCT CAG CTG T
1577F	686	pCMV-Reva (PUM)	CTA CAA AAT AAC TCT TCC CCC CCA CCC CCA TGC T
1576R	686	pCMV-Reva (PUM)	AGA GTT ATT TTG TAG AAG GCT CAG GGG GCC AC
1537F		pCMV-Reva series upstream primer	CGT CCA TAA GGG GGA AGA TT
1538R		pCMV-Reva series downstream primer	AGG CCC TGG AGA AGG AGT AG
		pErbAm/pErbAR G30 series (Fig 4)
22-53F	680	pErbAm-βGF20	GTA CAG TTA ACA TCA GTT CAT GTT CCG G
22-54R	680	pErbAm-βGF21	AAC ATC AAC TGA TGT TAA CT
22-90F	729	pErbAm-βGF8	GTA CAA GGG GGC AGC GTT CAT GTT CCG G
22-91R	729	pErbAm-βGF9	AAC ATC AAC TGA TGT TAA CTATG AAC GCT GCC CCC TT
1592F	701	pErbAR-DG30	GAT TCT GTA CAA GTC ACT GGG CGT CCA CCC GGA AG
1608F	712	pErbAR-G30(POS1)	AGT TCT GTA CAG ATG GAG ACA GAG ATC GGT GGA GAG GCT GTA GTC ACT GGG CGT CCA CC
1607F	713	pErbAR-G30(POS2)	AGT TCT GTA CAA GGA CAG GGC CCG ATG GAG ACA GAG ATC GGT GTC ACT GGG CGT CCA CC
905b		pErbAm/pErbAR downstream primer	GGG AAG GAG GTG ACA CTT GA
		DG12/18 series (Fig 5)
1593F	702	pErbAR-DG18-33	GAT TCT GTA CAA CCG GCC GGG CGG GTC ACT G
1600F	705	pErbAR-DG12-31	GTA CGC AGA AGG CCG G
1601R	705	pErbAR-DG12-32	CCT TCT GC
1615F	718	pErbAR-DG12-34/35	GAT TCT GTA CAA GGA AGG CCG GCC GGG CGG GTC A
1616F	719	pErbAR-DG12-36	GAT TCT GTA CAA GGG AGG CCG GCC GGG CGG GTC A
1602F	707	pErbAR-DG12-37/38	GAT TCT GTA CAA GGG GGG CCG GCC GGG CGG GTC A
1617F	720	pErbAR-DG12-39	GAT TCT GTA CAA GGG GGC CCG GCC GGG CGG GTC ACT G
1618F	721	pErbAR-DG12-40	GAT TCT GTA CAA GGG GGC ACG GCC GGG CGG GTC ACT G
1619F	722	pErbAR-DG12-41	GAT TCT GTA CAA GGG GGC AGG GCC GGG CGG GTC ACT G
1603F	708	pErbAR-DG12-41/43	GAT TCT GTA CAA GGG GGC AGC GCC GGG CGG GTC ACT G
1629F	734	pErbAR-DG12-44/45	GAT TCT GTA CAA GGG GGC AGC GGC GGG CGG GTC ACT GGG CGT
1628F	728	pErbAR-DG12-46/47	GAT TCT GTA CAA GGG GGC AGC GGC AGG CGG GTC ACT GGG CGT
1604F	709	pErbAR-DG12-49	GAT TCT GTA CAA GGG GGC AGC GGC AGA AGG GTC ACT GGG CGT CCA
1621F	724	pErbAR-DG12-52	GAT TCT GTA CAA GGG GGC AGC GGC AGA AGG CTC ACT GGG CGT CCA CCC G
1597F	706	pErbAR-DG18-46	GAT TCT GTA CAA GGG GGC AGC GGC ATC ACT GGG CGT CCA CCC G
		Substitution series (Fig 6)
1632F	731	pErbAR-G30-6AC	GAT TCT GTA CAA GGG GGC AGC GGC AGA AGG CCG GCC aca Cac aTC ACT GGG CGT CCA CCC GGA
1637F	736	pErbAR-G30-5ACT	ATT CTG TAC AAG aGc GCA GCG GCA GAA GGC CGG CCG aGC GcG TCA CTG tGC GTC CAC CCG GAA GGA CA
1646F	742	pErbAR-G30-4T	ATT CTG TAC AAG tGt GCA GCG GCA GAA GGC CGG CCG tGC GtG TCA CTG GGC GTC CAC CCG
1649F	745	pErbAR-G30-4silent	ATT CTG TAC AAA GGT GCA GCG GCA GAA GGC CGG CCT GGC GGT TCA CTG GGC GTC CAC CCG
1631F	730	pErbAR-G30-CDS-3A	GAT TCT GTA CAA GGG GGC AGC GGC AGA AGG CCG GCC GGG CGG GTC ACT aaa CGT CCA CCC GGA AGG ACA
1653F	756	pErbAR-G30-3T	ATT CTG TAC AAG tGt GCA GCG GCA GAA GGC CGG CCG tGC GGG TCA CTG GGC GTC CA
1652F	755	pErbAR-G30-2T(34)	ATT CTG TAC AAG tGt GCA GCG GCA GAA GGC CG
1655F	758	pErbAR-G30-2T(55,59)	ATT CTG TAC AAG GGG GCA GCG GCA GAA GGC
1651F	754	pErbAR-G30-1T(55)	ATT CTG TAC AAG GGG GCA GCG GCA GAA GGC CGG CCG tGC GGG TCA CTG GGC GTC CA
1654F	757	pErbAR-G30-1T(59)	ATT CTG TAC AAG GGG GCA GCG GCA GAA GGC CGG CCG GGC GtG TCA CTG GGC GTC CA
1634F	733	pErbAR-DG12-41(9AC)	GAT TCT GTA CAA GGG GGC AGa cCC aca CGa cTC ACT Gaa CGT CCA CCC GGA AGG ACA
1635F	735	pErbAR-DG12-(3A)	GAT TCT GTA CAA GGG GGC AGG GCC GGG CGG GTC ACT aaa CGT CCA CCC GGA AGG ACA
1647F	743	pErbAR-G30-2C/G	ATT CTG TAC AAG GGG GCA GCG GgA GAA GGg CGG CCG GGC GGG TCA CTG
1657F	774	pErbAR-GF8-5T	AAT CTG TAC AAG GGG GCA GCG ttA GtA ttC CGG CCG GGC GGG TCA CT
1659F	776	pErbAR-GF8-2T	AAT CTG TAC AAG GGG GCA GCG tCA GAA tGC CGG CCG GGC GGG TCA CT
1658F	775	pErbAR-GF8-1T	AAT CTG TAC AAG GGG GCA GCG tCA tAA tGC CGG CCG GGC GGG TCA CT
		pa2(DBS) G30 series (Fig 7)
979F		Upstream primer pa2(DBS) series	CCA CAG GCT CAT CTT GGA AT
908bR		Downstream primer pa2(DBS) series	GGG AAG GAG GTG ACA CTT GA

## Sheet: Plasmid Construction Notes
Plasmid #	Name/Description	Primer#1	Primer#2	Insert preparation
	pa2(DBS) Series
351	pa2(chicken-rat)	423F	480R	Amplify chicken TRa1 cDNA template, trim with PstI/Bsu36I and ligate to pa2(DBS) vector cut with same enzymes.
693	pa2(opossum-rat)	22-92F	22-93R	Amplify exon 9 from opposum template. Trim with HindIII/Bsu36I and ligate to vector cut with same enzymes.
694	pa2(platypus-rat)	22-94F	22-95R	As above with platypus template.
725	pa2(rat3G)	134F/1598R	1599F/1467R	Mutagenic primers paired with outside primers for 2-step recombinant PCR; trimmed with HindIII/Bsu36I and ligated to vector cut with same enzymes.
725				2G mutation in cryptic 5'ss using rat +6G mutant as template(Hastings et al., 2000)
	pCMV-Reva (WT)
670	pCMV-Reva (minor pA)	1541F/1538R	1542R/1537F	Mutagenic primers paired with outside primers for 2-step recombinant PCR; trimmed with AgeI/BsrGI; ligated to pCMV-Reva vector cut with same enzymes.
668	pCMV-Reva (major pA)	1539F/1538R	1540R/1537F	same as above
690	pCMV-Reva (major pA+GU)	1574F/1538R	1575R/1537F	same as above
686	pCMV-Reva (PUM)	1577F/1538R	1576R/1537F	same as above
	pErbAm/pErbAR G30 series
680	pErbAm-βGF20	22-53F	22-54R	Primers were annealed to create BsrGI/Fse compatible ends; ligate to pErbAm vector cut with BsrGI and FseI
729	pErbAm-βGF8	22-90F	22-91R	same as above
701	pErbAR-DG30	1592F	905bR	Primers used for PCR with wildtype (WT) template; PCR product trimmed with BsrGI and EcoRI; Ligated to pErbAR vector cut with same enzymes
712	pErbAR-G30(POS1)	1608F	905bR	same as above
713	pErbAR-G30(POS2)	1607F	905bR	same as above
	DG12/DG18 series
702	pErbAR-DG18-33	1593F	905bR	Primers used for PCR with WT template; PCR product trimmed with BsrGI and EcoRI; Ligated to pErbAR vector cut with same enzymes
705	pErbAR-DG12-31	1600F	1601R	Primers were annealed to create BsrGI/Fse compatible ends; ligate to vector cut with BsrGI and FseI.
718	pErbAR-DG12-34/35	1615F	905bR	Primers used for PCR with WT template; PCR product trimmed with BsrGI and EcoRI; Ligated to pErbAR cut with same enzymes
719	pErbAR-DG12-36	1616F	905bR	same as above
707	pErbAR-DG12-37/38	1602F	905bR	same as above
720	pErbAR-DG12-39	1617F	905bR	same as above
721	pErbAR-DG12-40	1618F	905bR	same as above
722	pErbAR-DG12-41	1619F	905bR	same as above
708	pErbAR-DG12-41/43	1603F	905bR	same as above
734	pErbAR-DG12-44/45	1629	905bR	same as above
728	pErbAR-DG12-46/47	1628F	905bR	same as above
709	pErbAR-DG12-49	1604F	905bR	same as above
724	pErbAR-DG12-52	1621	905bR	same as above
706	pErbAR-DG18-46	1597F	905bR	same as above
	Substitutions
731	pErbAR-G30-6AC	1632F	905bR	Primers used for PCR with WT template; PCR product trimmed with BsrGI and EcoRI; Ligated to pErbAR vector cut with same enzymes.
736	pErbAR-G30-5ACT	1637F	905bR	same as above
742	pErbAR-G30-4T	1646F	905bR	same as above
745	pErbAR-G30-4silent	1649F	905bR	same as above
730	pErbAR-G30-CDS-3A	1631F	905bR	same as above
756	pErbAR-G30-3T	1653F	905bR	same as above
755	pErbAR-G30-2T(34)	1652F	905bR	same as above
758	pErbAR-G30-2T(55,59)	1655F	905bR	as above with p742 template.
754	pErbAR-G30-1T(55)	1651F	905bR	as above with WT template.
757	pErbAR-G30-1T(59)	1654F	905bR	as above with p742 template.
733	pErbAR-DG12-41(9AC)	1634F	905bR	as above with WT template.
735	pErbAR-DG12-(3A)	1635F	905bR	same as above
743	pErbAR-G30-2C/G	1647F	905bR	same as above
774	pErbAR-GF8-5T	1657F	905bR	same as above
776	pErbAR-GF8-2T	1659F	905bR	same as above
775	pErbAR-GF8-1T	1658F	905bR	same as above
	pa2(DBS) G30 series
764	pa2(DBS) 1T(55)	1651F	905bR	PCR with WT template; PCR product trimmed with BsrGI and EcoRI; Ligated to pa2(DBS) cut with same enzymes
769	pa2(DBS) DG30	979F	905bR	as above with p701 template.
770	pa2(DBS) DG12-52	979F	905bR	as above with p724 template.
771	pa2(DBS) G30-4Silent	979F	905bR	as above with p745 template.
